# Supplementary material for: Exploring the impact of Anaplasma phagocytophilum on colonization resistance of Ixodes scapularis microbiota using network node manipulation
Source: Curr Res Parasitol Vector Borne Dis. 2024 Apr 28;5:100177. doi: 10.1016/j.crpvbd.2024.100177 (PMC11098721; doi:10.1016/j.crpvbd.2024.100177)
Supplement: Multimedia component 2 [file mmc2.xlsx]

## Sheet: Table S1
Table S1. Taxonomic table which consisted of sequencing-read counts.
	Conditions	g__Moraxella	g__Lysinibacillus	g__Blautia	g__Delftia	g__Hydrotalea	f__Caulobacteraceaeg__uncultured	g__Corynebacterium	g__Dyella	g__Acinetobacter	g__Lactobacillus	g__Pseudomonas	f__Saprospiraceaeg__uncultured	c__Acidimicrobiiag__uncultured	f__Gemmatimonadaceaeg__uncultured	g__Blastococcus	g__Spirosoma	g__Aerosphaera	g__67-14	g__Conexibacter	f__Pleomorphomonadaceaeg__uncultured	g__Enterococcus	g__Veillonella	g__WD2101_soil_group	f__Intrasporangiaceae	f__Enterobacteriaceae	g__Stenotrophomonas	f__Microbacteriaceae	g__Rothia	g__RF39	g__env,OPS_17	g__Pirellula	g__Tepidimonas	f__Comamonadaceae	g__Sellimonas	g__Paenibacillus	g__Mogibacterium	g__Dermacoccus	g__Cytophaga	g__Bacteroides	f__Lachnospiraceae	g__Staphylococcus	g__R7C24	g__Nocardioides	f__Neisseriaceaeg__uncultured	g__Enhydrobacter	g__Peptoniphilus	f__Xanthobacteraceae	g__Sphingomonas
SRR5025875	infected	2406	30537	51	10213	0	119	7852	651	1647	124	4291	0	0	0	0	27	0	0	51	94	3089	23	48	0	871	927	329	270	38	133	0	3354	2903	0	118	0	2211	17	190	51	7258	0	74	7585	7451	1154	264	393
SRR5097146	infected	2586	79910	100	16572	113	61	6595	299	849	234	5810	0	0	50	70	114	0	193	0	89	2399	0	60	0	701	5169	31	77	65	0	0	3031	7218	0	183	0	2100	0	57	0	10869	0	9	6700	7945	1012	0	1602
SRR5097149	infected	1009	53256	160	7426	0	0	38206	584	3419	543	12041	0	0	93	183	95	0	82	0	58	4128	127	0	69	411	13838	1372	259	0	0	0	6188	7220	0	10	0	2783	0	290	125	12635	0	89	2889	38336	498	28	1402
SRR5097151	infected	3261	39454	94	4683	15	0	74942	339	4790	0	11493	138	10	75	34	42	0	137	0	251	1783	190	16	130	360	20050	57	270	0	0	0	5046	5714	0	12	37	2632	0	62	0	20255	0	39	2890	24499	752	0	6955
SRR5097152	infected	198	28562	48	2852	0	21	4869	89	474	76	4086	0	0	19	125	0	0	0	19	175	1500	4	0	0	313	2373	0	114	6	25	0	2412	2464	0	35	0	742	0	27	33	6588	0	15	976	25836	378	0	491
SRR5097153	infected	2747	26845	0	1168	0	0	4698	221	1074	6	3303	0	0	0	0	0	0	0	0	841	2129	0	0	133	59	193	0	0	0	0	0	1853	1790	0	0	0	47	0	0	0	7101	0	123	580	32062	707	0	416
SRR5097154	infected	99	11263	0	1248	0	5	4162	0	448	14	3473	0	0	0	0	0	0	24	0	41	994	78	0	26	243	1159	0	18	0	0	0	1685	1841	0	0	0	560	0	27	35	9215	0	0	631	21955	618	0	220
SRR5097155	infected	209	20312	0	1602	0	94	5116	296	1678	67	6038	0	0	71	0	22	0	0	0	0	3821	0	0	120	357	3414	108	45	0	0	0	3554	3647	0	49	0	663	0	83	0	4407	0	0	1265	65024	145	105	454
SRR5097157	infected	782	76750	124	8869	0	125	13404	355	3102	682	13689	106	13	82	76	74	0	146	74	214	3382	16	0	222	508	10209	138	303	52	78	0	8072	7916	96	54	10	2057	0	375	510	9002	0	49	4246	47879	440	98	1754
SRR5097159	infected	99908	123635	0	0	0	0	65474	99	17226	0	8554	0	63	897	0	0	0	0	0	425	138211	31	0	0	2458	5717	0	1902	0	0	0	8485	12881	0	123	0	1688	0	0	0	40202	0	0	0	9852	8008	0	401
SRR5097161	infected	676	20472	0	3973	0	0	2288	426	916	98	29884	0	20	25	146	0	0	0	0	213	4504	81	67	59	87	1267	264	53	0	58	0	2417	1944	0	171	0	517	0	0	73	4908	0	0	949	201426	522	0	3917
SRR5097163	infected	56	57332	0	1141	48	0	1998	0	375	0	23144	0	0	0	0	0	0	0	0	112	609	0	0	49	54	2655	0	17	0	0	0	821	6850	0	387	0	219	10	4	0	3196	0	0	202	8120	340	0	8298
SRR5097164	infected	216	52843	82	4042	0	143	12108	179	2447	29	10504	106	65	258	0	62	0	95	153	259	6207	233	0	0	2892	5167	0	130	0	162	0	6364	8545	0	44	0	907	189	17	0	10019	0	157	2621	105352	402	97	1107
SRR5097165	infected	1072	66523	15	7442	0	18	20454	436	2759	403	11703	0	0	56	23	41	41	59	201	312	3134	11	0	0	544	9392	19	259	0	19	0	5897	7303	26	53	0	2070	0	212	203	13387	18	0	3166	43379	456	49	2456
SRR5097170	infected	886	49559	125	3177	0	181	9727	410	1843	73	9497	50	0	0	0	0	0	0	76	279	1814	26	22	0	431	5959	126	284	0	0	0	4733	8539	0	136	0	743	0	10	97	6384	0	46	1548	65624	457	0	1471
SRR5097171	infected	2199	60586	84	7286	0	11	29540	390	2266	292	11400	43	0	22	0	5	0	367	178	800	2443	96	28	119	770	7966	69	516	4	57	0	5127	6828	12	6	0	3339	0	125	113	16769	12	71	3601	51149	1010	26	2145
SRR5097172	infected	635	59205	97	7480	0	148	13721	314	2617	627	12209	52	0	48	23	0	12	115	61	287	2836	34	0	134	651	8543	56	208	22	50	0	6516	6838	51	29	0	1936	0	299	128	13319	0	23	3724	40135	947	169	2000
SRR5097173	infected	488	17040	39	2660	0	269	17736	195	2071	191	3258	0	4	0	0	0	0	546	0	220	1241	97	0	0	603	419	0	119	0	0	0	4865	4135	0	61	0	2357	0	0	174	41822	0	0	1425	32504	4280	212	1837
SRR5097174	infected	797	29693	0	5873	0	0	8827	445	1265	655	2371	0	0	0	0	0	0	91	0	423	1314	0	0	0	87	857	134	121	0	0	0	3170	2825	0	63	0	1309	0	35	151	8768	0	0	2354	16231	1843	0	195
SRR5097175	infected	256	10741	113	773	0	0	3793	25	481	0	5097	0	0	42	32	20	72	135	0	34	372	45	59	144	912	2136	0	68	0	0	0	1568	4068	0	66	0	169	0	106	0	5807	0	138	548	22173	735	0	623
SRR5097177	infected	0	83092	0	557	0	0	2854	5717	837	275	71366	0	0	0	0	0	0	0	0	285	1017	22	0	0	235	2858	0	0	0	0	0	2211	90415	0	510	0	57	233	0	68	2203	0	0	319	81331	130	84	14818
SRR5097178	infected	795	48828	0	3761	0	0	9284	579	940	0	11278	0	0	61	0	53	60	175	60	285	2598	24	0	24	654	16415	0	218	0	0	0	3975	4785	0	0	0	1426	0	94	31	7667	0	0	1916	23262	653	41	892
SRR5097179	infected	225	21357	0	1255	0	16	1467	99	703	0	27583	0	0	64	0	395	0	61	71	73	11139	28	0	54	737	1669	85	60	0	0	0	1818	1613	0	123	0	463	0	56	0	5467	0	79	592	155693	0	0	1967
SRR5097180	infected	0	13	0	0	0	0	0	0	0	0	0	0	0	0	0	0	0	0	0	0	0	0	0	0	0	0	0	0	0	0	0	0	0	0	0	0	0	0	0	0	0	0	0	0	0	0	0	0
SRR5025874	uninfected	227	32878	376	663	0	0	2594	60	217	0	20315	248	0	0	0	0	0	52	0	22	1283	81	0	139	162	902	193	40	0	0	10	689	1463	0	0	109	158	0	675	0	2801	74	20	250	5274	900	0	1024
SRR5097150	uninfected	748	57399	0	7372	0	28	22983	283	2397	365	13432	27	31	44	0	23	27	28	53	153	1893	66	0	48	402	5264	52	172	0	65	0	4197	6523	0	50	0	1805	0	149	411	14017	0	0	3599	29595	726	188	1733
SRR5097156	uninfected	0	1053	0	184	0	0	69	0	0	0	220	0	0	0	0	0	0	0	0	0	61	0	0	0	0	67	0	0	0	0	0	62	67	0	0	0	31	0	0	0	91	0	0	103	432	4	0	0
SRR5097158	uninfected	304	85383	0	1412	0	14	8782	328	393	0	5455	0	0	0	0	0	124	0	0	0	4312	21	0	123	304	2920	52	157	0	0	55	3047	3945	0	0	0	1342	0	0	0	6878	0	0	507	32129	302	0	1292
SRR5097160	uninfected	227	25147	0	1070	0	0	2594	182	803	0	5516	117	0	0	40	0	0	92	0	145	1258	45	0	172	144	1255	188	0	0	0	0	2377	2719	0	0	0	474	0	0	0	5049	0	0	185	5838	391	0	314
SRR5097162	uninfected	1008	65386	62	10770	0	162	15755	742	1756	422	16350	118	0	115	0	96	46	0	136	379	3562	22	29	227	624	9119	181	281	0	499	0	8779	11490	66	154	0	2030	0	453	535	10503	0	62	5192	48763	1098	75	2522
SRR5097166	uninfected	3178	52153	47	1776	0	0	11245	761	1571	915	9108	0	18	0	28	0	0	0	0	1149	3714	0	0	0	945	2138	0	389	73	0	0	5364	4946	83	0	0	583	0	478	343	13473	0	0	393	110842	624	0	2085
SRR5097167	uninfected	1088	71236	23	7641	0	0	7203	464	3000	45	16977	75	0	0	0	38	0	0	127	201	3263	0	0	40	523	3874	180	127	0	147	0	4619	5624	0	9	0	1112	0	101	0	8146	0	29	4139	21894	482	93	642
SRR5097169	uninfected	458	20884	0	2026	0	0	5141	153	1105	130	4224	0	0	259	0	0	0	60	139	170	2354	62	0	0	353	2158	0	18	0	0	0	2554	2888	0	29	0	595	0	0	0	3186	0	0	721	11115	279	138	420
SRR5097176	uninfected	3020	65861	118	18383	0	67	9057	1011	10610	167	9513	0	0	25	16	121	0	18	85	350	4900	24	35	0	660	1774	34	349	0	25	0	3672	3785	0	191	0	3133	56	126	0	8551	0	139	11706	2077	1071	147	536
SRR5097181	uninfected	1725	116029	10	16739	2	261	17643	456	6487	74	29779	92	3	9	0	19	0	0	36	760	6089	0	12	148	1675	11462	192	273	0	0	8	9139	10202	0	52	0	2984	0	29	0	12730	36	33	10818	49450	857	80	1792
[truncated: 361 more columns]

## Sheet: Table S2
Table S2. List of unique and shared taxa between Ap-uninfected and Ap-infected ticks.
Groups	Total	Taxa
Ap-infected and Ap-uninfected (shared taxa)	376	Xanthobacteraceae uncultured
		Negativibacillus
		env.OPS_17
		Allorhizobium-Neorhizobium-Pararhizobium-Rhizobium
		Oribacterium
		Peptococcus
		Reyranella
		Anaerolinea
		Methylovirgula
		Frateuria
		Brevundimonas
		Planococcaceae
		Micrococcus
		Caulobacteraceae uncultured
		[Polyangium]_brachysporum_group
		Eikenella
		Nocardioidaceae
		Limnobacter
		Bacillaceae
		Psychrobacter
		Miniimonas
		Lacunisphaera
		Enterobacterales
		Lachnospiraceae_NK4A136_group
		Oscillospiraceae uncultured
		Ralstonia
		Acinetobacter
		Solirubrobacter
		Pedobacter
		OLB15
		Marmoricola
		Brachybacterium
		JG30-KF-CM45
		Enhydrobacter
		Borreliella
		Quadrisphaera
		Kapabacteriales
		Caldibacillus
		Saprospiraceae uncultured
		Elizabethkingia
		Sphingobium
		Lysobacter
		Klenkia
		Ferruginibacter
		Treponema
		Hydrogenophilus
		Jatrophihabitans
		Leuconostoc
		Bacteria
		WPS-2
		Comamonadaceae
		Qipengyuania
		Cavicella
		Amaricoccus
		Enterobacteriaceae
		Thermoactinomyces
		Lysinibacillus
		Tychonema_CCAP_1459-11B
		Alloprevotella
		UCG-005
		SC-I-84
		Cutibacterium
		Chitinophagaceae
		Fluviicola
		Exiguobacterium
		Succinatimonas
		IMCC26256
		Microvirga
		F0058
		Muribaculaceae
		Adhaeribacter
		Brevibacterium
		Fusobacterium
		Curtobacterium
		Acetobacteraceae uncultured
		Aerococcus
		Steroidobacter
		Fimbriiglobus
		Calothrix_PCC-6303
		Caulobacter
		Cupriavidus
		Oscillibacter
		Massilia
		Sphingoaurantiacus
		KD4-96
		Pseudonocardia
		Gaiellales uncultured
		Blautia
		Subdoligranulum
		Terriglobus
		Lachnospiraceae
		Methylophilus
		Chryseobacterium
		Rhodopseudomonas
		Rhodobacteraceae
		Ammoniphilus
		Phascolarctobacterium
		Dubosiella
		Veillonella
		Rothia
		Paenibacillus
		Rubellimicrobium
		Vicinamibacter
		Clostridiaceae
		Gemmata
		Turicibacter
		Blastomonas
		Aerosphaera
		Sphingomonadaceae
		Roseburia
		Parvimonas
		Turicella
		Herbaspirillum
		Serratia
		Marvinbryantia
		Nocardiopsis
		Butyricicoccus
		NK4A214_group
		Catenibacterium
		UCG-008
		Moraxella
		Chitinophagaceae uncultured
		Prevotella
		Prauserella
		Bacteroides
		Methanobacterium
		Rikenellaceae_RC9_gut_group
		RF39
		Nitrospira
		Ellin6067
		Shewanella
		Ruminococcaceae
		Acidibacter
		Clostridium_sensu_stricto_1
		Bacilli
		Mogibacterium
		Gardnerella
		Faecalibacterium
		Aeromonas
		F0332
		Vibrio
		Xanthomonadaceae
		Lactococcus
		Alistipes
		Escherichia-Shigella
		Achromobacter
		Salinicoccus
		Rhodanobacteraceae uncultured
		A4b
		67-14
		Pseudogracilibacillus
		Anaerovoracaceae
		Kytococcus
		Bryocella
		Frankiales uncultured
		Butyricimonas
		Rhizobiaceae
		[Eubacterium]_nodatum_group
		Methylobacterium-Methylorubrum
		Leptotrichia
		Porphyromonas
		Cellulomonas
		Actinobacillus
		Bacteroidales
		Anoxybacillus
		Pantoea
		Ethanoligenens
		Pajaroellobacter
		Oxalobacteraceae
		Legionella
		Hyphomicrobium
		Incertae_Sedis
		S5-A14a
		Tetragenococcus
		Paraclostridium
		Rheinheimera
		Parablastomonas
		Meiothermus
		Empedobacter
		Streptococcus
		Oligoflexus
		Xanthomonas
		Candidatus_Paracaedibacter
		Hydrotalea
		Zoogloea
		Filifactor
		Lawsonella
		Microbacteriaceae
		Roseomonas
		R7C24
		Haliangium
		Prevotellaceae_UCG-001
		Beutenbergiaceae
		Dermacoccus
		Endobacter
		Xanthobacteraceae
		Pla1_lineage
		Kineosporiaceae
		Pseudomonas
		Altererythrobacter
		Hydrogenophaga
		Saccharopolyspora
		P3OB-42
		Blastococcus
		Geobacillus
		Fournierella
		Bacteroidia
		Corynebacterium
		Alkanibacter
		Lactobacillales
		Cytophaga
		Mycobacterium
		Staphylococcus
		Sphingobacterium
		Bergeyella
		Bacillales
		Enterococcus
		Chloroplast
		Delftia
		Leifsonia
		Micrococcales
		Burkholderia-Caballeronia-Paraburkholderia
		Finegoldia
		Diplorickettsiaceae uncultured
		Olsenella
		Dermacoccaceae
		Gastranaerophilales
		Pseudoxanthomonas
		Frankiales
		Nakamurella
		Natribacillus
		Varibaculum
		Lineage_IV
		Bartonella
		Neisseriaceae
		Schlegelella
		Polaromonas
		SJA-28
		Photobacterium
		Arcobacter
		Peredibacter
		Erysipelatoclostridium
		Halomonas
		Candidatus_Berkiella
		Sutterella
		Stenotrophomonas
		Intrasporangiaceae
		Curvibacter
		Dietzia
		Mycoplasma
		SN8
		Pleomorphomonadaceae uncultured
		Haemophilus
		Bradyrhizobium
		Tannerella
		Blastocatella
		Gluconobacter
		Brochothrix
		Terrimonas
		Agromyces
		Spirosoma
		Bacillus
		Actinomycetospora
		Undibacterium
		Rickettsia
		Chryseolinea
		Tepidiphilus
		Fenollaria
		Dokdonella
		Proteus
		Clostridia_vadinBB60_group
		Conexibacter
		Dolosigranulum
		Bosea
		Yersiniaceae
		Bifidobacterium
		Anaerococcus
		Burkholderiales
		Negativicoccus
		Micavibrionales uncultured
		Flavobacterium
		SM2D12
		A0839
		Novosphingobium
		Capnocytophaga
		Bdellovibrio
		Georgenia
		Perlucidibaca
		Bryobacter
		Aeromicrobium
		Sphingomonas
		Segetibacter
		Tepidimonas
		Robbsia
		Colidextribacter
		Gemella
		Pedosphaeraceae uncultured
		Anaplasma
		Erwiniaceae
		Actinomyces
		Micrococcaceae
		Rhodospirillales uncultured
		Acidimicrobiia uncultured
		Cellvibrio
		Geodermatophilus
		Hymenobacter
		Dyella
		Lachnoclostridium
		Phycicoccus
		Defluviicoccus
		Jeotgalicoccus
		Neisseria
		Aquabacterium
		Acetobacteraceae
		Erythrobacter
		Granulicatella
		Gemmatimonas
		Janthinobacterium
		Solirubrobacteraceae uncultured
		Acidobacteriaceae_(Subgroup_1)
		Luteibacter
		Vicinamibacteraceae
		Deinococcus
		Gracilibacteria
		Peptoniphilus
		Neisseriaceae uncultured
		WD260
		Campylobacter
		Lachnospiraceae uncultured
		Phyllobacterium
		Nocardioides
		Variovorax
		Kocuria
		Rhodocytophaga
		Sellimonas
		Rhodococcus
		1174-901-12
		Williamsia
		Acidocella
		Murdochiella
		Clostridium_sensu_stricto_16
		Anaerofilum
		Paracoccus
		0319-6G20
		Humibacter
		WD2101_soil_group
		Gordonia
		Christensenellaceae_R-7_group
		Aeromonadaceae
		Neochlamydia
		Verrucomicrobiaceae uncultured
		Asticcacaulis
		Azospira
		Alkaliphilus
		Beijerinckiaceae
		Tyzzerella
		Microtrichales uncultured
		Thermicanus
		Granulicella
		Erysipelotrichaceae uncultured
		Alishewanella
		Gemmatimonadaceae uncultured
		Oscillospiraceae
		Parasutterella
		Cloacibacterium
		Dyadobacter
		[Ruminococcus]_gnavus_group
		Sediminibacterium
		[Ruminococcus]_torques_group
		Mucilaginibacter
		Lactobacillus
		Rudaea
		Desulfovibrio
		Proteiniphilum
		Alkanindiges
Ap-uninfected (unique taxa)	4	Phaeodactylibacter
		Pirellula
		Opitutus
		Arthrobacter
Ap-infected (unique taxa)	29	Atopostipes
		Thiohalomonas
		Aggregatibacter
		Brachymonas
		Thermomonas
		Gaiella
		Pirellulaceae uncultured
		Streptomyces
		Anaeromyxobacter
		Chroococcidiopsis_SAG_2023
		Caulobacteraceae
		Oceanobacillus
		AB1
		Fimbriimonadaceae
		Phenylobacterium
		Rhodanobacteraceae
		Abditibacterium
		Kaistia
		Porphyrobacter
		hgcI_clade
		Marinilabiliaceae
		Clostridia_UCG-014
		Anaerobiospirillum
		BIrii41
		Lachnoanaerobaculum
		Thermus
		Steroidobacteraceae uncultured
		Weeksellaceae
		Devosia

## Sheet: Table S3
Table S3. List of unique and shared nodes between Ap-uninfected and Ap-infected networks.
Network	Total	Node names
Ap-infected and Ap-uninfected (shared nodes)	243	Negativibacillus
		env.OPS_17
		Allorhizobium-Neorhizobium-Pararhizobium-Rhizobium
		Oribacterium
		Peptococcus
		Reyranella
		Anaerolinea
		Methylovirgula
		Frateuria
		Micrococcus
		Caulobacteraceae uncultured
		[Polyangium]_brachysporum_group
		Nocardioidaceae
		Limnobacter
		Bacillaceae
		Psychrobacter
		Miniimonas
		Lacunisphaera
		Enterobacterales
		Pirellula
		Oscillospiraceae uncultured
		Ralstonia
		Acinetobacter
		Marmoricola
		Brachybacterium
		JG30-KF-CM45
		Enhydrobacter
		Borreliella
		Quadrisphaera
		Caldibacillus
		Elizabethkingia
		Sphingobium
		Lysobacter
		Klenkia
		Hydrogenophilus
		Bacteria
		Comamonadaceae
		Cavicella
		Amaricoccus
		Enterobacteriaceae
		Thermoactinomyces
		Lysinibacillus
		Tychonema_CCAP_1459-11B
		UCG-005
		SC-I-84
		Cutibacterium
		Chitinophagaceae
		Fluviicola
		Exiguobacterium
		Succinatimonas
		F0058
		Muribaculaceae
		Brevibacterium
		Curtobacterium
		Aerococcus
		Cupriavidus
		Oscillibacter
		Massilia
		Sphingoaurantiacus
		KD4-96
		Pseudonocardia
		Gaiellales uncultured
		Blautia
		Arthrobacter
		Methylophilus
		Chryseobacterium
		Rhodopseudomonas
		Ammoniphilus
		Phascolarctobacterium
		Dubosiella
		Rothia
		Paenibacillus
		Rubellimicrobium
		Clostridiaceae
		Gemmata
		Aerosphaera
		Sphingomonadaceae
		Roseburia
		Turicella
		Herbaspirillum
		Serratia
		Nocardiopsis
		Butyricicoccus
		UCG-008
		Chitinophagaceae uncultured
		Prevotella
		Rikenellaceae_RC9_gut_group
		Shewanella
		Acidibacter
		Clostridium_sensu_stricto_1
		Bacilli
		Mogibacterium
		Gardnerella
		Faecalibacterium
		Aeromonas
		Lactococcus
		Alistipes
		Escherichia-Shigella
		Achromobacter
		Rhodanobacteraceae uncultured
		A4b
		67-14
		Pseudogracilibacillus
		Anaerovoracaceae
		Kytococcus
		Frankiales uncultured
		Butyricimonas
		Rhizobiaceae
		[Eubacterium]_nodatum_group
		Methylobacterium-Methylorubrum
		Porphyromonas
		Actinobacillus
		Bacteroidales
		Anoxybacillus
		Pajaroellobacter
		Oxalobacteraceae
		Legionella
		Hyphomicrobium
		Incertae_Sedis
		Tetragenococcus
		Paraclostridium
		Empedobacter
		Streptococcus
		Oligoflexus
		Candidatus_Paracaedibacter
		Filifactor
		Lawsonella
		Microbacteriaceae
		Haliangium
		Beutenbergiaceae
		Dermacoccus
		Xanthobacteraceae
		Pla1_lineage
		Altererythrobacter
		Blastococcus
		Geobacillus
		Fournierella
		Bacteroidia
		Corynebacterium
		Lactobacillales
		Mycobacterium
		Staphylococcus
		Bergeyella
		Bacillales
		Chloroplast
		Delftia
		Leifsonia
		Burkholderia-Caballeronia-Paraburkholderia
		Finegoldia
		Diplorickettsiaceae uncultured
		Dermacoccaceae
		Gastranaerophilales
		Frankiales
		Nakamurella
		Varibaculum
		Bartonella
		Neisseriaceae
		Schlegelella
		Arcobacter
		Erysipelatoclostridium
		Halomonas
		Sutterella
		Stenotrophomonas
		Intrasporangiaceae
		Curvibacter
		Dietzia
		Pleomorphomonadaceae uncultured
		Haemophilus
		Bradyrhizobium
		Tannerella
		Blastocatella
		Gluconobacter
		Brochothrix
		Terrimonas
		Bacillus
		Actinomycetospora
		Undibacterium
		Rickettsia
		Chryseolinea
		Fenollaria
		Dokdonella
		Clostridia_vadinBB60_group
		Conexibacter
		Dolosigranulum
		Bosea
		Bifidobacterium
		Negativicoccus
		SM2D12
		A0839
		Novosphingobium
		Capnocytophaga
		Bdellovibrio
		Georgenia
		Bryobacter
		Aeromicrobium
		Segetibacter
		Pedosphaeraceae uncultured
		Erwiniaceae
		Actinomyces
		Micrococcaceae
		Rhodospirillales uncultured
		Acidimicrobiia uncultured
		Cellvibrio
		Hymenobacter
		Dyella
		Lachnoclostridium
		Defluviicoccus
		Jeotgalicoccus
		Neisseria
		Erythrobacter
		Granulicatella
		Gemmatimonas
		Janthinobacterium
		Solirubrobacteraceae uncultured
		Luteibacter
		Vicinamibacteraceae
		Gracilibacteria
		Neisseriaceae uncultured
		WD260
		Phyllobacterium
		Rhodocytophaga
		Sellimonas
		Acidocella
		Murdochiella
		Clostridium_sensu_stricto_16
		Paracoccus
		0319-6G20
		Christensenellaceae_R-7_group
		Aeromonadaceae
		Verrucomicrobiaceae uncultured
		Azospira
		Alkaliphilus
		Beijerinckiaceae
		Granulicella
		Erysipelotrichaceae uncultured
		Gemmatimonadaceae uncultured
		Oscillospiraceae
		[Ruminococcus]_gnavus_group
		Sediminibacterium
		[Ruminococcus]_torques_group
		Mucilaginibacter
		Proteiniphilum
		Alkanindiges
Ap-uninfected (unique nodes)	134	Xanthobacteraceae uncultured
		Brevundimonas
		Phaeodactylibacter
		Planococcaceae
		Eikenella
		Lachnospiraceae_NK4A136_group
		Solirubrobacter
		Pedobacter
		Opitutus
		OLB15
		Kapabacteriales
		Saprospiraceae uncultured
		Ferruginibacter
		Treponema
		Jatrophihabitans
		Leuconostoc
		WPS-2
		Qipengyuania
		Alloprevotella
		IMCC26256
		Microvirga
		Adhaeribacter
		Fusobacterium
		Acetobacteraceae uncultured
		Steroidobacter
		Fimbriiglobus
		Calothrix_PCC-6303
		Caulobacter
		Subdoligranulum
		Terriglobus
		Lachnospiraceae
		Rhodobacteraceae
		Veillonella
		Vicinamibacter
		Turicibacter
		Blastomonas
		Parvimonas
		Marvinbryantia
		NK4A214_group
		Catenibacterium
		Moraxella
		Prauserella
		Bacteroides
		Methanobacterium
		RF39
		Nitrospira
		Ellin6067
		Ruminococcaceae
		F0332
		Vibrio
		Xanthomonadaceae
		Salinicoccus
		Bryocella
		Leptotrichia
		Cellulomonas
		Pantoea
		Ethanoligenens
		S5-A14a
		Rheinheimera
		Parablastomonas
		Meiothermus
		Xanthomonas
		Zoogloea
		Roseomonas
		R7C24
		Prevotellaceae_UCG-001
		Endobacter
		Kineosporiaceae
		Pseudomonas
		Hydrogenophaga
		Saccharopolyspora
		P3OB-42
		Alkanibacter
		Cytophaga
		Sphingobacterium
		Enterococcus
		Micrococcales
		Olsenella
		Pseudoxanthomonas
		Natribacillus
		Polaromonas
		SJA-28
		Photobacterium
		Peredibacter
		Candidatus_Berkiella
		Mycoplasma
		SN8
		Agromyces
		Spirosoma
		Tepidiphilus
		Proteus
		Yersiniaceae
		Anaerococcus
		Burkholderiales
		Micavibrionales uncultured
		Flavobacterium
		Perlucidibaca
		Sphingomonas
		Tepidimonas
		Robbsia
		Colidextribacter
		Gemella
		Anaplasma
		Geodermatophilus
		Phycicoccus
		Aquabacterium
		Acetobacteraceae
		Acidobacteriaceae_(Subgroup_1)
		Deinococcus
		Peptoniphilus
		Campylobacter
		Lachnospiraceae uncultured
		Nocardioides
		Variovorax
		Kocuria
		Rhodococcus
		1174-901-12
		Williamsia
		Anaerofilum
		Humibacter
		WD2101_soil_group
		Gordonia
		Neochlamydia
		Asticcacaulis
		Tyzzerella
		Microtrichales uncultured
		Thermicanus
		Alishewanella
		Parasutterella
		Cloacibacterium
		Dyadobacter
		Lactobacillus
		Rudaea
		Desulfovibrio
Ap-infected (unique nodes)	22	Atopostipes
		Aggregatibacter
		Thermomonas
		Gaiella
		Pirellulaceae uncultured
		Streptomyces
		Anaeromyxobacter
		Chroococcidiopsis_SAG_2023
		Caulobacteraceae
		AB1
		Phenylobacterium
		Hydrotalea
		Abditibacterium
		Kaistia
		Lineage_IV
		Clostridia_UCG-014
		Anaerobiospirillum
		BIrii41
		Lachnoanaerobaculum
		Thermus
		Weeksellaceae
		Devosia

## Sheet: Table S4
Table S4. List of nodes (source-target) comprising the Core Association Network (CAN).
	Origin	Sources
CAN	67-14	Bacilli
	A4b	Bacteroidia
	Bacteroidia	Verrucomicrobiaceae_uncultured
	Bacteroidia	Aeromicrobium
	Caulobacteraceae_uncultured	Sphingoaurantiacus
	Alistipes	[Ruminococcus]_torques_group
	[Ruminococcus]_torques_group	Muribaculaceae
	Rhizobiaceae	Sutterella
	Sutterella	Rikenellaceae_RC9_gut_group
	Anoxybacillus	Bradyrhizobium
	Bradyrhizobium	Actinomyces
	SM2D12	Tannerella
	Aerosphaera	[Eubacterium]_nodatum_group
	Brochothrix	Dermacoccus
	Dermacoccus	Dyella
	Dermacoccus	Cutibacterium
	Pedosphaeraceae_uncultured	Peptococcus
	Pedosphaeraceae_uncultured	Incertae_Sedis
	Pla1_lineage	Proteiniphilum
	Gardnerella	Marmoricola
	Allorhizobium-Neorhizobium-Pararhizobium-Rhizobium	Defluviicoccus
	Dietzia	Negativibacillus
	Conexibacter	Erwiniaceae
	Bacteroidales	Clostridia_vadinBB60_group
